# Supplementary material for: New taxa of Rhododendron tschonoskii alliance (Ericaceae) from East Asia
Source: PhytoKeys. 2019 Oct 23;134:97–114. doi: 10.3897/phytokeys.134.38216 (PMC6821883; doi:10.3897/phytokeys.134.38216)
Supplement: XML Treatment for Rhododendron sohayakiense [file phytokeys.134.38216-treatment1.xml]

<!DOCTYPE tp:taxon-treatment
  PUBLIC "-//TaxonX//DTD Taxonomic Treatment Publishing DTD v0 20100105//EN" "tax-treatment-NSO.dtd">
<tp:taxon-treatment xmlns:tp="http://www.plazi.org/taxpub"><tp:treatment-meta><kwd-group><label>Taxon classification</label><kwd><named-content xmlns:xlink="http://www.w3.org/1999/xlink" content-type="kingdom">Plantae</named-content></kwd><kwd><named-content xmlns:xlink="http://www.w3.org/1999/xlink" content-type="order">Ericales</named-content></kwd><kwd><named-content xmlns:xlink="http://www.w3.org/1999/xlink" content-type="family">Ericaceae</named-content></kwd></kwd-group><mixed-citation publication-type="journal"><person-group><name><surname>Yoichi</surname><given-names>Watanabe</given-names></name><name><surname>Minamitani</surname><given-names>Tadashi</given-names></name><name><surname>Oh</surname><given-names>Sang-Hun</given-names></name><name><surname>Nagano</surname><given-names>Atsushi J.</given-names></name><name><surname>Abe</surname><given-names>Harue</given-names></name><name><surname>Yukawa</surname><given-names>Tomohisa</given-names></name></person-group><article-title>New taxa of <italic><tp:taxon-name><tp:taxon-name-part taxon-name-part-type="genus" reg="Rhododendron">Rhododendron</tp:taxon-name-part> <tp:taxon-name-part taxon-name-part-type="species" reg="tschonoskii">tschonoskii</tp:taxon-name-part></tp:taxon-name></italic> alliance (<tp:taxon-name><tp:taxon-name-part taxon-name-part-type="family">Ericaceae</tp:taxon-name-part></tp:taxon-name>) from East Asia</article-title><source>PhytoKeys</source><day>23</day><month>10</month><year>2019</year><volume>134</volume><fpage>97</fpage><lpage>114</lpage><pub-id pub-id-type="doi">10.3897/phytokeys.134.38216</pub-id></mixed-citation></tp:treatment-meta><tp:nomenclature><tp:taxon-name><object-id xmlns:xlink="http://www.w3.org/1999/xlink" content-type="arpha" xlink:type="simple">E02531F7-0782-5853-A31F-7A414B89866E</object-id>
              <tp:taxon-name-part taxon-name-part-type="genus" reg="Rhododendron">Rhododendron</tp:taxon-name-part>
              <tp:taxon-name-part taxon-name-part-type="species" reg="sohayakiense">sohayakiense</tp:taxon-name-part>
              <object-id xmlns:xlink="http://www.w3.org/1999/xlink" content-type="ipni" xlink:type="simple">urn:lsid:ipni.org:names:77202559-1</object-id>
            </tp:taxon-name><tp:taxon-authority>Y.Watan. &amp; T.Yukawa</tp:taxon-authority><tp:taxon-status xmlns:xlink="http://www.w3.org/1999/xlink" xlink:type="simple">sp. nov.</tp:taxon-status><xref ref-type="fig" rid="F1">Figs 1</xref><xref ref-type="fig" rid="F5">, 5</xref><xref ref-type="fig" rid="F6">, 6</xref></tp:nomenclature><tp:treatment-sec sec-type="diagnosis" id="SECID0ECXAG"><title>Diagnosis.</title><p>This species is similar to <italic><tp:taxon-name><tp:taxon-name-part taxon-name-part-type="genus" reg="Rhododendron">Rhododendron</tp:taxon-name-part> <tp:taxon-name-part taxon-name-part-type="species" reg="tschonoskii">tschonoskii</tp:taxon-name-part></tp:taxon-name></italic> Maxim, but is distinguishable through its 4 corolla lobes and its pinnate nerves on the adaxial leaf surface.</p></tp:treatment-sec><tp:treatment-sec sec-type="material" id="SECID0ETXAG"><title>Type.</title><p><bold>JAPAN. Shikoku</bold>: Ehime Pref., Kumakogen Town, Mt. Tsutsujo-yama, <named-content xmlns:xlink="http://www.w3.org/1999/xlink" content-type="dwc:verbatimCoordinates" xlink:type="simple"><named-content content-type="geo-json" specific-use="{&#34;type&#34;:&#34;Point&#34;,&#34;coordinates&#34;:[133.159278,33.733336]}" id="NCID0E5XAG" xlink:type="simple"><named-content content-type="dwc:verbatimCoordinates" xlink:type="simple"><named-content content-type="geo-json" specific-use="{&#34;type&#34;:&#34;Point&#34;,&#34;coordinates&#34;:[133.159278,33.733336]}" id="NCID0EFYAG" xlink:type="simple">33°44'00.01"N, 133°09'33.40"E</named-content></named-content></named-content></named-content>, on ridge of the mountain, 1800 m, 20 July 2016 (fl), Y. Watanabe and M. Takahashi Ttj02 (holotype TNS; isotypes TNS, KYO).</p></tp:treatment-sec><tp:treatment-sec sec-type="material" id="SECID0EJYAG"><title>Additional specimens examined.</title><p><bold>JAPAN. Kii Peninsula, Honshu</bold>: Nara Pref., Yoshino County, Kamikitayama Village, Mt. Oodaigahara, Daijyagura, 1500 m, 23 Aug 1956 (fr), G. Murata 10133 (KYO); Nara Pref., Yoshino County, Kamikitayama Village, Mt. Oodaigahara, Daijyagura, 1600 m, 18 Jul 2012 (fl), K. Yamawaki 4869 (KYO); Nara Pref., Yoshino County, Shimokitayama Village, Mt. Kujyaku, 1800 m, 17 Jul 1954 (fl), G. Murata &amp; T. Shimizu 104 (KYO); <bold>Shikoku</bold>: Tokushima Pref., Miyoshi County, Higashiiya Village, Mt. Tsurugi, 1950 m, 25 Jul 1986 (fl), G. Murata et al. 45946 (KYO); Tokushima Pref., Miyoshi County, Higashiiya Village, Mt. Tsurugi, 1700m, 22 Oct 2012 (fr), Y. Katayama 32 (KYO); Tokushima Pref., Miyoshi County, Nishiiyayama Village, Mt. Nakatsu, 1400 m, 10 Aug 1954, G. Murata 7728 (KYO); Kochi Pref., Nagaoka County, Otoyo Village, Mt. Kajigamori, 1200 m, 22 Aug 1964, G. Murata 18671 (KYO); Ehime Pref., Kamiukena County, Kumakougen Town, Mt. Ishizuchi, between Dogamori and summit, 1600–1980 m, 27 Jul 1983 (fl), G. Murata 44754 (KYO); Ehime Pref., Saijyo City, Mt Ishizuchi, between starting point and summit, 1400–1850 m, 17 Jul 1992 (fl), T. Minamitani 43440 (TNS); Ehime Pref., Niihama City, Mt. Douzanmine, 1300 m, 15 Jul 1980 (fl), K. Tsuchiya 491 (KYO); Ehime Pref., Uma County, Mt. Higashiakaisi and Mt. Futatsudake, 1600 m, 8 Sep 1961 (fr), G. Murata 14993 (KYO); Ehime Pref, Niihama City, Mt. Higashiakaishi, <named-content xmlns:xlink="http://www.w3.org/1999/xlink" content-type="dwc:verbatimCoordinates" xlink:type="simple"><named-content content-type="geo-json" specific-use="{&#34;type&#34;:&#34;Point&#34;,&#34;coordinates&#34;:[133.373975,33.875286]}" id="NCID0EWYAG" xlink:type="simple">33°52'31.03"N, 133°22'26.31"E</named-content></named-content>, 1700 m, 15 Jul 2017 (fl), Y. Watanabe Hga03 (TNS).</p></tp:treatment-sec><tp:treatment-sec sec-type="description" id="SECID0E1YAG"><title>Description.</title><p>Much branched semi-evergreen shrubs 1–1.5 m tall. Branchlets and petioles with dense appressed flattened brownish strigose hairs. Spring leaves scattered or crowded on upper branchlets; petioles 0.5–1 mm long; blade thick chartaceous, oblong, 10-20 mm long (at maximum within each individual), 4–7 mm wide, apex acute and terminating in a gland, base acute, adaxial surface green, abaxial surface pale green, densely strigose on adaxial surface, glabrous or sparsely strigose on abaxial surface without midrib; midrib prominent abaxially; lateral nerves pinnate, 2–3 paired, obscure raised abaxially. Summer leaves oblanceolate, 5–10 mm long, 1–6 mm wide, densely strigose on both surfaces. Flower buds terminal, single, broadly ovoid, acute, ca. 2 mm long, 2 mm wide; scales widely ovate, densely strigose on upper outer surface. Inflorescences umbel-like, 2–4 flowers. Pedicel 2–4 mm long at flowering, densely appressed hirsute. Calyx saucer-shaped, ca. 1.5 mm in diam., densely strigose, shallowly 4-lobed; lobes semiorbiculate, ca. 0.5 mm long. Corolla white, no blotches, openly tubular-funnelform, 8–12 mm long and wide, dissected 1/2 corolla length into 4 lobes; tube 2–3 mm long, ca. 2 mm wide, glabrous outside, pilose on upper inside; lobes elliptic to oblong, rounded, 3–5 mm long, 2–4 mm wide. Stamens 4, subequal, 5–8 mm long, exserted; filaments densely pilose on lower three-quarters; anthers yellow, oblong, ca. 1 mm long. Ovary ovoid, densely soft strigose, ca. 1.5 mm. Style 4–10 mm long, exserted, glabrous. Capsule ovoid, 2–5 mm long, 2–3 mm wide, densely strigose.</p></tp:treatment-sec><tp:treatment-sec sec-type="distribution" id="SECID0E6YAG"><title>Distribution.</title><p>JAPAN: Honshu (Kii Peninsula), Shikoku.</p></tp:treatment-sec><tp:treatment-sec sec-type="ecology" id="SECID0EEZAG"><title>Ecology.</title><p>The plants inhabit sunny places and grow on mountain ridges and slopes at altitudes over 1000 m above sea level. In such places, there are few trees and established communities of shrubs and dwarf bamboos (<italic><tp:taxon-name><tp:taxon-name-part taxon-name-part-type="genus" reg="Sasa">Sasa</tp:taxon-name-part></tp:taxon-name></italic> sp.). Flowering specimens have been collected from July to August; fruiting specimens have been collected from October to November. Bumblebees are frequent visitors to the flowers, suggesting that they are pollinators of the species.</p></tp:treatment-sec><tp:treatment-sec sec-type="etymology" id="SECID0ERZAG"><title>Etymology.</title><p>The specific epithet refers to ‘Sohayaki’ a floristic region in Japan that covers Kii Peninsula of Honshu, Shikoku and Kyushu (<xref ref-type="bibr" rid="B6">Koidzumi 1931</xref>), where the new species is distributed.</p><fig id="F5" position="float" orientation="portrait"><object-id xmlns:xlink="http://www.w3.org/1999/xlink" content-type="doi" xlink:type="simple">10.3897/phytokeys.134.38216.figure5</object-id><object-id xmlns:xlink="http://www.w3.org/1999/xlink" content-type="arpha" xlink:type="simple">C14570E3-30E8-5F46-A27D-905BC28F6A8E</object-id><label>Figure 5.</label><caption><p>Distribution of the <italic><tp:taxon-name><tp:taxon-name-part taxon-name-part-type="genus" reg="Rhododendron">Rhododendron</tp:taxon-name-part> <tp:taxon-name-part taxon-name-part-type="species" reg="tschonoskii">tschonoskii</tp:taxon-name-part></tp:taxon-name></italic> alliance. Circles and squares showed locations of herbarium specimens (KYO, TNS).</p></caption><graphic xmlns:xlink="http://www.w3.org/1999/xlink" xlink:href="phytokeys-134-097-g005.jpg" position="float" orientation="portrait" xlink:type="simple" id="oo_349299.jpg"><uri content-type="original_file" xlink:type="simple">https://binary.pensoft.net/fig/349299</uri></graphic></fig><fig id="F6" position="float" orientation="portrait"><object-id xmlns:xlink="http://www.w3.org/1999/xlink" content-type="doi" xlink:type="simple">10.3897/phytokeys.134.38216.figure6</object-id><object-id xmlns:xlink="http://www.w3.org/1999/xlink" content-type="arpha" xlink:type="simple">AF2FC5A1-F79E-5C7C-B538-52D662B4E2B9</object-id><label>Figure 6.</label><caption><p><tp:taxon-name><tp:taxon-name-part taxon-name-part-type="genus" reg="Rhododendron">Rhododendron</tp:taxon-name-part> <tp:taxon-name-part taxon-name-part-type="species" reg="sohayakiense">sohayakiense</tp:taxon-name-part> <tp:taxon-name-part taxon-name-part-type="infraspecific-rank">var.</tp:taxon-name-part> <tp:taxon-name-part taxon-name-part-type="variety" reg="sohayakiense">sohayakiense</tp:taxon-name-part></tp:taxon-name>. <bold>A</bold> Flower, side view <bold>B</bold> Stamen <bold>C</bold> Pistil <bold>D</bold> Fruit <bold>E</bold> Abaxial and <bold>F</bold> adaxial sides of leaf. Scale bars: 1 mm (<bold>A–D</bold>); 3 mm (<bold>E, F</bold>). Drawings by Kumi Hamasaki from <italic>Y. Watanabe &amp; M. Takahashi Ttj02</italic> (holotype, TNS).</p></caption><graphic xmlns:xlink="http://www.w3.org/1999/xlink" xlink:href="phytokeys-134-097-g006.jpg" position="float" orientation="portrait" xlink:type="simple" id="oo_349300.jpg"><uri content-type="original_file" xlink:type="simple">https://binary.pensoft.net/fig/349300</uri></graphic></fig></tp:treatment-sec><tp:treatment-sec><!--Section generated to contain objects referenced in tp:taxon-treatment.--><fig id="F1" position="float" orientation="portrait"><object-id xmlns:xlink="http://www.w3.org/1999/xlink" content-type="doi" xlink:type="simple">10.3897/phytokeys.134.38216.figure1</object-id><object-id xmlns:xlink="http://www.w3.org/1999/xlink" content-type="arpha" xlink:type="simple">28FD9947-DDC0-57B5-BCF5-F5D02B12CAD6</object-id><label>Figure 1.</label><caption><p>Photographs of flowers and leaves for the new taxa described in this study. <bold>A, B</bold><tp:taxon-name><tp:taxon-name-part taxon-name-part-type="genus" reg="Rhododendron">Rhododendron</tp:taxon-name-part> <tp:taxon-name-part taxon-name-part-type="species" reg="sohayakiense">sohayakiense</tp:taxon-name-part> <tp:taxon-name-part taxon-name-part-type="infraspecific-rank">var.</tp:taxon-name-part> <tp:taxon-name-part taxon-name-part-type="variety" reg="sohayakiense">sohayakiense</tp:taxon-name-part></tp:taxon-name>, Mt. Tsutsujo, Ehime Prefecture, Japan <bold>C, D</bold><tp:taxon-name><tp:taxon-name-part taxon-name-part-type="genus" reg="Rhododendron">Rhododendron</tp:taxon-name-part> <tp:taxon-name-part taxon-name-part-type="species" reg="sohayakiense">sohayakiense</tp:taxon-name-part> <tp:taxon-name-part taxon-name-part-type="infraspecific-rank">var.</tp:taxon-name-part> <tp:taxon-name-part taxon-name-part-type="variety" reg="kiusianum">kiusianum</tp:taxon-name-part></tp:taxon-name>, Mt. Mukousaka, Kumamoto Prefecture, Japan <bold>E, F</bold><tp:taxon-name><tp:taxon-name-part taxon-name-part-type="genus" reg="Rhododendron">Rhododendron</tp:taxon-name-part> <tp:taxon-name-part taxon-name-part-type="species" reg="sohayakiense">sohayakiense</tp:taxon-name-part> <tp:taxon-name-part taxon-name-part-type="infraspecific-rank">var.</tp:taxon-name-part> <tp:taxon-name-part taxon-name-part-type="variety" reg="koreanum">koreanum</tp:taxon-name-part></tp:taxon-name>, Mt. Wolbong, Gyeongsangnam-do, South Korea. Photographs by Yoichi Watanabe.</p></caption><graphic xmlns:xlink="http://www.w3.org/1999/xlink" xlink:href="phytokeys-134-097-g001.jpg" position="float" orientation="portrait" xlink:type="simple" id="oo_349295.jpg"><uri content-type="original_file" xlink:type="simple">https://binary.pensoft.net/fig/349295</uri></graphic></fig></tp:treatment-sec><ref-list><ref id="B6"><mixed-citation xmlns:xlink="http://www.w3.org/1999/xlink" xlink:type="simple"><person-group><name name-style="western"><surname>Koidzumi</surname><given-names>G</given-names></name></person-group> (<year>1931</year>) Zengen (Preface). In: Mayebara K (Ed.) Florula Austro-Higoensis. Private publication. [in Japanese]</mixed-citation></ref></ref-list></tp:taxon-treatment>
