# Supplementary material for: New taxa of Rhododendron tschonoskii alliance (Ericaceae) from East Asia
Source: PhytoKeys. 2019 Oct 23;134:97–114. doi: 10.3897/phytokeys.134.38216 (PMC6821883; doi:10.3897/phytokeys.134.38216)
Supplement: XML Treatment for Rhododendron sohayakiense var. koreanum [file phytokeys.134.38216-treatment3.xml]

<!DOCTYPE tp:taxon-treatment
  PUBLIC "-//TaxonX//DTD Taxonomic Treatment Publishing DTD v0 20100105//EN" "tax-treatment-NSO.dtd">
<tp:taxon-treatment xmlns:tp="http://www.plazi.org/taxpub"><tp:treatment-meta><kwd-group><label>Taxon classification</label><kwd><named-content xmlns:xlink="http://www.w3.org/1999/xlink" content-type="kingdom">Plantae</named-content></kwd><kwd><named-content xmlns:xlink="http://www.w3.org/1999/xlink" content-type="order">Ericales</named-content></kwd><kwd><named-content xmlns:xlink="http://www.w3.org/1999/xlink" content-type="family">Ericaceae</named-content></kwd></kwd-group><mixed-citation publication-type="journal"><person-group><name><surname>Yoichi</surname><given-names>Watanabe</given-names></name><name><surname>Minamitani</surname><given-names>Tadashi</given-names></name><name><surname>Oh</surname><given-names>Sang-Hun</given-names></name><name><surname>Nagano</surname><given-names>Atsushi J.</given-names></name><name><surname>Abe</surname><given-names>Harue</given-names></name><name><surname>Yukawa</surname><given-names>Tomohisa</given-names></name></person-group><article-title>New taxa of <italic><tp:taxon-name><tp:taxon-name-part taxon-name-part-type="genus" reg="Rhododendron">Rhododendron</tp:taxon-name-part> <tp:taxon-name-part taxon-name-part-type="species" reg="tschonoskii">tschonoskii</tp:taxon-name-part></tp:taxon-name></italic> alliance (<tp:taxon-name><tp:taxon-name-part taxon-name-part-type="family">Ericaceae</tp:taxon-name-part></tp:taxon-name>) from East Asia</article-title><source>PhytoKeys</source><day>23</day><month>10</month><year>2019</year><volume>134</volume><fpage>97</fpage><lpage>114</lpage><pub-id pub-id-type="doi">10.3897/phytokeys.134.38216</pub-id></mixed-citation></tp:treatment-meta><tp:nomenclature><tp:taxon-name><object-id xmlns:xlink="http://www.w3.org/1999/xlink" content-type="arpha" xlink:type="simple">1C3CC705-8553-5CC2-825F-C4FA68396F3D</object-id>
              <tp:taxon-name-part taxon-name-part-type="genus" reg="Rhododendron">Rhododendron</tp:taxon-name-part>
              <tp:taxon-name-part taxon-name-part-type="species" reg="sohayakiense">sohayakiense</tp:taxon-name-part>
              <tp:taxon-name-part taxon-name-part-type="infraspecific-rank">var.</tp:taxon-name-part>
              <tp:taxon-name-part taxon-name-part-type="variety" reg="koreanum">koreanum</tp:taxon-name-part>
              <object-id xmlns:xlink="http://www.w3.org/1999/xlink" content-type="ipni" xlink:type="simple">urn:lsid:ipni.org:names:77202566-1</object-id>
            </tp:taxon-name><tp:taxon-authority>Y.Watan. &amp; T.Yukawa</tp:taxon-authority><tp:taxon-status xmlns:xlink="http://www.w3.org/1999/xlink" xlink:type="simple">var. nov.</tp:taxon-status><xref ref-type="fig" rid="F1">Figs 1</xref><xref ref-type="fig" rid="F5">, 5</xref><xref ref-type="fig" rid="F8">, 8</xref></tp:nomenclature><tp:treatment-sec sec-type="diagnosis" id="SECID0EREBG"><title>Diagnosis.</title><p>This variety is similar to <tp:taxon-name><tp:taxon-name-part taxon-name-part-type="genus" reg="Rhododendron">Rhododendron</tp:taxon-name-part> <tp:taxon-name-part taxon-name-part-type="species" reg="sohayakiense">sohayakiense</tp:taxon-name-part> <tp:taxon-name-part taxon-name-part-type="infraspecific-rank">var.</tp:taxon-name-part> <tp:taxon-name-part taxon-name-part-type="variety" reg="sohayakiense">sohayakiense</tp:taxon-name-part></tp:taxon-name> Y. Watan. &amp; T. Yukawa and <tp:taxon-name><tp:taxon-name-part taxon-name-part-type="genus" reg="Rhododendron">R.</tp:taxon-name-part> <tp:taxon-name-part taxon-name-part-type="species" reg="sohayakiense">sohayakiense</tp:taxon-name-part> <tp:taxon-name-part taxon-name-part-type="infraspecific-rank">var.</tp:taxon-name-part> <tp:taxon-name-part taxon-name-part-type="variety" reg="kiusianum">kiusianum</tp:taxon-name-part></tp:taxon-name> Y. Watan., T. Yukawa &amp; T. Minamitani, but is distinguished by its large leaf size. Further, it differs from the former through its raised lateral nerves on the abaxial leaf surface and from the latter through its shorter corolla tube and by its longer style exserted from the corolla.</p></tp:treatment-sec><tp:treatment-sec sec-type="material" id="SECID0EZFBG"><title>Type.</title><p><bold>SOUTH KOREA. Gyeongsangnam-do</bold>: Hamyang County, Mt. Wolbong, <named-content xmlns:xlink="http://www.w3.org/1999/xlink" content-type="dwc:verbatimCoordinates" xlink:type="simple"><named-content content-type="geo-json" specific-use="{&#34;type&#34;:&#34;Point&#34;,&#34;coordinates&#34;:[127.709442,35.747586]}" id="NCID0EEGBG" xlink:type="simple"><named-content content-type="dwc:verbatimCoordinates" xlink:type="simple"><named-content content-type="geo-json" specific-use="{&#34;type&#34;:&#34;Point&#34;,&#34;coordinates&#34;:[127.709442,35.747586]}" id="NCID0ELGBG" xlink:type="simple">35°44'51.31"N, 127°42'33.99"E</named-content></named-content></named-content></named-content>, on slope of the mountain, 1000 m, 15 June 2017 (fl), Y. Watanabe, S. Hwang and N. Yun Wol06 (holotype: TNS; isotypes: TNS, KB).</p></tp:treatment-sec><tp:treatment-sec sec-type="material" id="SECID0EPGBG"><title>Additional specimens examined.</title><p><bold>SOUTH KOREA. Jeollabuk-do</bold>: Namwon City, Mt. Gonam, <named-content xmlns:xlink="http://www.w3.org/1999/xlink" content-type="dwc:verbatimCoordinates" xlink:type="simple"><named-content content-type="geo-json" specific-use="{&#34;type&#34;:&#34;Point&#34;,&#34;coordinates&#34;:[127.500228,35.474372]}" id="NCID0E1GBG" xlink:type="simple">35°28'27.74"N, 127°30'00.82"E</named-content></named-content>, 800 m, 15 Jun 2017 (fl), Y. Watanabe, S. Hwang and N. Yun Gom01 (TNS); Mt. Jirisan, Banyabong peak, 1700 m, 20 Aug 1982 (fr), T. Yamazaki &amp; F. Yamazaki 3294 (KYO); <bold>Gyeongsangnam-do</bold>: Mt. Gayasan, 23 Aug 1935 (fr), G. Koidzumi (KYO).</p></tp:treatment-sec><tp:treatment-sec sec-type="description" id="SECID0EAHBG"><title>Description.</title><p>Spring leaves scattered or crowded on upper branchlets; petioles 0.5–1 mm long; blade thick chartaceous, oblong, 10–35 mm long (25–35 mm long at maximum within each individual), 5–15 mm wide, apex acute and terminating in a gland, base acute, strigose on both surfaces; midrib prominent abaxially; lateral nerves pinnate, 1–3 paired, raised abaxially. Summer leaves oblanceolate, 6–20 mm long, 1–8 mm wide, densely strigose on both surfaces. Calyx saucer-shaped, ca. 1.5 mm in diam., densely soft strigose, shallowly 4-lobed; lobes semiorbiculate, ca. 0.5 mm long. Corolla white, no blotches, openly tubular-funnelform, 8–12 mm long and wide, dissected 1/2 corolla length into 4 lobes; tube 2–3 mm long, ca. 2 mm wide, glabrous outside, pilose on upper inside; lobes elliptic to oblong, rounded, 3–5 mm long, 2–4 mm wide. Stamens 4, subequal, 6–9 mm long, exserted; filaments densely pilose on lower three-quarters; anthers yellow, oblong, ca. 1 mm long. Ovary ovoid, densely soft strigose, ca. 2 mm. Style 5–6 mm long, exserted, glabrous. Capsule ovoid, 3–4 mm long, 2.5 mm wide, densely strigose.</p></tp:treatment-sec><tp:treatment-sec sec-type="distribution" id="SECID0EFHBG"><title>Distribution.</title><p>SOUTH KOREA: Jeollabuk-do, Gyeongsangnam-do.</p></tp:treatment-sec><tp:treatment-sec sec-type="ecology" id="SECID0EKHBG"><title>Ecology.</title><p>The plants inhabit mountain ridges and slopes at altitudes over 800 m above sea level. Flowering specimens have been collected from June to August; fruiting specimens have been collected from October. Honeybees are frequent visitors to the flowers, suggesting that they are pollinators of the variety.</p></tp:treatment-sec><tp:treatment-sec sec-type="etymology" id="SECID0EPHBG"><title>Etymology.</title><p>The specific epithet refers to ‘Korea’ where the new variety is distributed.</p><fig id="F8" position="float" orientation="portrait"><object-id xmlns:xlink="http://www.w3.org/1999/xlink" content-type="doi" xlink:type="simple">10.3897/phytokeys.134.38216.figure8</object-id><object-id xmlns:xlink="http://www.w3.org/1999/xlink" content-type="arpha" xlink:type="simple">C652FA88-786A-5CBA-8A40-E3D1E84207B7</object-id><label>Figure 8.</label><caption><p><tp:taxon-name><tp:taxon-name-part taxon-name-part-type="genus" reg="Rhododendron">Rhododendron</tp:taxon-name-part> <tp:taxon-name-part taxon-name-part-type="species" reg="sohayakiense">sohayakiense</tp:taxon-name-part> <tp:taxon-name-part taxon-name-part-type="infraspecific-rank">var.</tp:taxon-name-part> <tp:taxon-name-part taxon-name-part-type="variety" reg="koreanum">koreanum</tp:taxon-name-part></tp:taxon-name>. <bold>A</bold> Flower, side view <bold>B</bold> Stamen <bold>C</bold> Pistil <bold>D</bold> Fruit <bold>E</bold> Abaxial and <bold>F</bold> adaxial sides of leaf. Scale bars: 1 mm (<bold>A–D</bold>); 3 mm (<bold>E, F</bold>). Drawings by Kumi Hamasaki from <italic>Y. Watanabe</italic>, <italic>S. Hwang and N. Yun Wol01</italic> (holotype, TNS).</p></caption><graphic xmlns:xlink="http://www.w3.org/1999/xlink" xlink:href="phytokeys-134-097-g008.jpg" position="float" orientation="portrait" xlink:type="simple" id="oo_349302.jpg"><uri content-type="original_file" xlink:type="simple">https://binary.pensoft.net/fig/349302</uri></graphic></fig></tp:treatment-sec><tp:treatment-sec><!--Section generated to contain objects referenced in tp:taxon-treatment.--><fig id="F1" position="float" orientation="portrait"><object-id xmlns:xlink="http://www.w3.org/1999/xlink" content-type="doi" xlink:type="simple">10.3897/phytokeys.134.38216.figure1</object-id><object-id xmlns:xlink="http://www.w3.org/1999/xlink" content-type="arpha" xlink:type="simple">28FD9947-DDC0-57B5-BCF5-F5D02B12CAD6</object-id><label>Figure 1.</label><caption><p>Photographs of flowers and leaves for the new taxa described in this study. <bold>A, B</bold><tp:taxon-name><tp:taxon-name-part taxon-name-part-type="genus" reg="Rhododendron">Rhododendron</tp:taxon-name-part> <tp:taxon-name-part taxon-name-part-type="species" reg="sohayakiense">sohayakiense</tp:taxon-name-part> <tp:taxon-name-part taxon-name-part-type="infraspecific-rank">var.</tp:taxon-name-part> <tp:taxon-name-part taxon-name-part-type="variety" reg="sohayakiense">sohayakiense</tp:taxon-name-part></tp:taxon-name>, Mt. Tsutsujo, Ehime Prefecture, Japan <bold>C, D</bold><tp:taxon-name><tp:taxon-name-part taxon-name-part-type="genus" reg="Rhododendron">Rhododendron</tp:taxon-name-part> <tp:taxon-name-part taxon-name-part-type="species" reg="sohayakiense">sohayakiense</tp:taxon-name-part> <tp:taxon-name-part taxon-name-part-type="infraspecific-rank">var.</tp:taxon-name-part> <tp:taxon-name-part taxon-name-part-type="variety" reg="kiusianum">kiusianum</tp:taxon-name-part></tp:taxon-name>, Mt. Mukousaka, Kumamoto Prefecture, Japan <bold>E, F</bold><tp:taxon-name><tp:taxon-name-part taxon-name-part-type="genus" reg="Rhododendron">Rhododendron</tp:taxon-name-part> <tp:taxon-name-part taxon-name-part-type="species" reg="sohayakiense">sohayakiense</tp:taxon-name-part> <tp:taxon-name-part taxon-name-part-type="infraspecific-rank">var.</tp:taxon-name-part> <tp:taxon-name-part taxon-name-part-type="variety" reg="koreanum">koreanum</tp:taxon-name-part></tp:taxon-name>, Mt. Wolbong, Gyeongsangnam-do, South Korea. Photographs by Yoichi Watanabe.</p></caption><graphic xmlns:xlink="http://www.w3.org/1999/xlink" xlink:href="phytokeys-134-097-g001.jpg" position="float" orientation="portrait" xlink:type="simple" id="oo_349295.jpg"><uri content-type="original_file" xlink:type="simple">https://binary.pensoft.net/fig/349295</uri></graphic></fig><fig id="F5" position="float" orientation="portrait"><object-id xmlns:xlink="http://www.w3.org/1999/xlink" content-type="doi" xlink:type="simple">10.3897/phytokeys.134.38216.figure5</object-id><object-id xmlns:xlink="http://www.w3.org/1999/xlink" content-type="arpha" xlink:type="simple">C14570E3-30E8-5F46-A27D-905BC28F6A8E</object-id><label>Figure 5.</label><caption><p>Distribution of the <italic><tp:taxon-name><tp:taxon-name-part taxon-name-part-type="genus" reg="Rhododendron">Rhododendron</tp:taxon-name-part> <tp:taxon-name-part taxon-name-part-type="species" reg="tschonoskii">tschonoskii</tp:taxon-name-part></tp:taxon-name></italic> alliance. Circles and squares showed locations of herbarium specimens (KYO, TNS).</p></caption><graphic xmlns:xlink="http://www.w3.org/1999/xlink" xlink:href="phytokeys-134-097-g005.jpg" position="float" orientation="portrait" xlink:type="simple" id="oo_349299.jpg"><uri content-type="original_file" xlink:type="simple">https://binary.pensoft.net/fig/349299</uri></graphic></fig></tp:treatment-sec></tp:taxon-treatment>
